# Supplementary material for: A Spike Train Production Mechanism Based on Intermittency Dynamics
Source: Entropy (Basel). 2025 Mar 4;27(3):267. doi: 10.3390/e27030267 (PMC11941400; doi:10.3390/e27030267)
Supplement: Supplementary file 1 [file entropy-27-00267-s001.zip]

Archive with 1 entries (1 files):
- entropy-3447723-supplementary.pdf
